# Supplementary material for: An Atomistic Model Describing the Structure and Morphology of Cu-Doped C-S-H Hardening Accelerator Nanoparticles
Source: Nanomaterials (Basel). 2022 Jan 21;12(3):342. doi: 10.3390/nano12030342 (PMC8839642; doi:10.3390/nano12030342)
Supplement: Supplementary file 1 [file nanomaterials-12-00342-s001.zip]

Archive with 1 entries (1 files):
- nanomaterials-1547960-supplementary.pdf
